# Supplementary material for: The Effect of Stress on the Skin Welfare of Lumpfish (Cyclopterus lumpus Linnaeus, 1758) Broodstock
Source: Animals (Basel). 2024 Oct 29;14(21):3114. doi: 10.3390/ani14213114 (PMC11545186; doi:10.3390/ani14213114)
Supplement: Supplementary file 1 [file animals-14-03114-s001.zip]

Archive with 1 entries (1 files):
- animals-3246895-supplementary.pdf
